# Supplementary material for: On the Utility of Chemical Strategies to Improve Peptide Gut Stability
Source: J Med Chem. 2022 Apr 14;65(8):6191–206. doi: 10.1021/acs.jmedchem.2c00094 (PMC9059125; doi:10.1021/acs.jmedchem.2c00094)
Supplement: Supplementary file 2 — jm2c00094_si_002.csv [file jm2c00094_si_002.csv]

Compound_ID	SMILES	t1/2 SGF	t1/2 SIF	EC50 OTR [nM]	Emax OTR [%OT]
Kalata B1	O=C(N[C@@H](CC(N)=O)C(N[C@]([C@@H](C)O)([H])C(N1CCC[C@H]1C(NCC(N[C@H](C(N[C@]([C@@H](C)O)([H])C(N[C@H](C(N[C@@H](CO)C(N[C@H](C(N2CCC[C@H]2C(N[C@@H](C(C)C)C3=O)=O)=O)CC4=CNC5=C4C=CC=C5)=O)=O)CSSC[C@H](N6)C(N[C@@H](C(C)C)C(NCC(NCC7=O)=O)=O)=O)=O)=O)CSSC[C@H](N8)C(NCC(N[C@@H](CCC(O)=O)C(N[C@]([C@@H](C)O)([H])C6=O)=O)=O)=O)=O)=O)=O)=O)[C@@H](NC([C@@]([C@@H](C)O)([H])N7)=O)CSSC[C@H](N3)C(N[C@]([C@@H](…	> 24 h	> 24 h
Kalata B7	O=C(N[C@H](C(N[C@]([C@@H](C)O)([H])C(N[C@@H](CCC(N)=O)C(NCC(N[C@H](C(N[C@]([C@@H](C)O)([H])C(N[C@H](C(N[C@@H](CO)C(N[C@H](C(N1CCC[C@H]1C(N[C@]([C@H](CC)C)([H])C2=O)=O)=O)CC3=CNC4=C3C=CC=C4)=O)=O)CSSC[C@H](N5)C(N[C@]([C@@H](C)O)([H])C(N[C@@H](CC(C)C)C(NCC6=O)=O)=O)=O)=O)=O)CSSC[C@H](N7)C(NCC(N[C@@H](CCC(O)=O)C(N[C@]([C@@H](C)O)([H])C5=O)=O)=O)=O)=O)=O)=O)=O)CC8=CC=C(O)C=C8)[C@@H](NC([C@@]([C@@H](C…	> 24 h	> 24 h
SFTI-1	O=C(N[C@@H](CCCNC(N)=N)C(N[C@H](C(N[C@]([C@@H](C)O)([H])C(N[C@@H](CCCCN)C(N[C@@H](CO)C(N[C@]([C@H](CC)C)([H])C(N1CCC[C@H]1C(N2CCC[C@H]2C(N[C@]([C@H](CC)C)([H])C3=O)=O)=O)=O)=O)=O)=O)=O)CSSC[C@H](N3)C(N[C@H](C(N4CCC[C@H]4C5=O)=O)CC6=CC=CC=C6)=O)=O)CNC([C@@H](N5)CC(O)=O)=O	> 24 h	16.3 ± 2.7 h
Vc1.1	[H]NCC(N[C@H](C(N[C@H](C(N[C@@H](CO)C(N[C@H](C(N1CCC[C@H]1C(N[C@@H](CCCNC(N)=N)C2=O)=O)=O)CC(O)=O)=O)=O)CSSC[C@H](N3)C(N)=O)=O)CSSC[C@H](N2)C(N[C@@H](CC(N)=O)C(N[C@H](C(N[C@H](C(N[C@H](C(N4CCC[C@H]4C(N[C@@H](CCC(O)=O)C(N[C@]([C@H](CC)C)([H])C3=O)=O)=O)=O)CC5=CN=CN5)=O)CC(O)=O)=O)CC6=CC=C(O)C=C6)=O)=O)=O	> 24 h	2.4 ± 0.2 h
cVc1.1	O=C(N[C@H](C(N[C@H](C(N[C@@H](CO)C(N[C@H](C(N1CCC[C@H]1C(N[C@@H](CCCNC(N)=N)C2=O)=O)=O)CC(O)=O)=O)=O)CSSC[C@H](N3)C(NCC(NCC(N[C@H](C(N[C@H](C(NCC4=O)=O)C)=O)C)=O)=O)=O)=O)CSSC[C@H](N2)C(N[C@@H](CC(N)=O)C(N[C@H](C(N[C@H](C(N[C@H](C(N5CCC[C@H]5C(N[C@@H](CCC(O)=O)C(N[C@]([C@H](CC)C)([H])C3=O)=O)=O)=O)CC6=CN=CN6)=O)CC(O)=O)=O)CC7=CC=C(O)C=C7)=O)=O)CNC(CN4)=O	> 24 h	1.5 ± 0.1 h
RTD-1	O=C(N[C@H](C(N[C@H](C(N[C@@H](CCCNC(N)=N)C(N[C@H](C(N[C@@H](CC(C)C)C(N[C@H](C(N[C@@H](CCCNC(N)=N)C(N[C@@H](CCCNC(N)=N)C(NCC(N[C@@H](C(C)C)C1=O)=O)=O)=O)=O)CSSC[C@H](N1)C(N[C@@H](CCCNC(N)=N)C2=O)=O)=O)=O)CSSC[C@H](N2)C(N[C@]([C@H](CC)C)([H])C3=O)=O)=O)=O)CSSC[C@H](N3)C(N[C@]([C@@H](C)O)([H])C4=O)=O)=O)CC5=CC=CC=C5)CNC([C@H](CCCNC(N)=N)N4)=O	2.2 ± 0.3 h	3 ± 1 min
Linaclotide	[H]N[C@H](C(N[C@H](C(N[C@@H](CCC(O)=O)C(N[C@H](C(N[C@H](C1=O)CSSC[C@H](N2)C(N[C@H](C(O)=O)CC3=CC=C(O)C=C3)=O)=O)CC4=CC=C(O)C=C4)=O)=O)CSSC[C@H](N5)C(N[C@]([C@@H](C)O)([H])C(NCC2=O)=O)=O)=O)CSSC[C@H](N1)C(N[C@@H](CC(N)=O)C(N6CCC[C@H]6C(N[C@H](C5=O)C)=O)=O)=O	> 24 h	54 ± 3 min
Plecanatide	[H]N[C@@H](CC(N)=O)C(N[C@H](C(N[C@@H](CCC(O)=O)C(N[C@H](C(N[C@@H](CCC(O)=O)C(N[C@@H](CC(C)C)C(N[C@H](C(N[C@@H](C(C)C)C(N[C@@H](CC(N)=O)C(N[C@@H](C(C)C)C(N[C@H](C1=O)C)=O)=O)=O)=O)CSSC[C@H](N2)C(N[C@@H](CC(C)C)C(O)=O)=O)=O)=O)=O)CSSC[C@H](N1)C(N[C@]([C@@H](C)O)([H])C(NCC2=O)=O)=O)=O)=O)CC(O)=O)=O	> 24 h	5 ± 1 min
Dolcanatide	[H]N[C@H](CC(N)=O)C(N[C@H](C(N[C@@H](CCC(O)=O)C(N[C@H](C(N[C@@H](CCC(O)=O)C(N[C@@H](CC(C)C)C(N[C@H](C(N[C@@H](C(C)C)C(N[C@@H](CC(N)=O)C(N[C@@H](C(C)C)C(N[C@H](C1=O)C)=O)=O)=O)=O)CSSC[C@H](N2)C(N[C@H](CC(C)C)C(O)=O)=O)=O)=O)=O)CSSC[C@H](N1)C(N[C@]([C@@H](C)O)([H])C(NCC2=O)=O)=O)=O)=O)CC(O)=O)=O	> 24 h	> 24 h
Somatostatin	[H]N[C@H](C(NCC(N[C@H](C(N[C@@H](CCCCN)C(N[C@@H](CC(N)=O)C(N[C@H](C(N[C@H](C(N[C@H](C(N[C@@H](CCCCN)C(N[C@]([C@@H](C)O)([H])C(N[C@H](C(N[C@]([C@@H](C)O)([H])C(N[C@@H](CO)C1=O)=O)=O)CC2=CC=CC=C2)=O)=O)=O)CC3=CNC4=C3C=CC=C4)=O)CC5=CC=CC=C5)=O)CC6=CC=CC=C6)=O)=O)=O)CSSC[C@H](N1)C(O)=O)=O)=O)C	13 ± 2 min	< 3 min
Octreotide	[H]N[C@@H](C(N[C@H](C(N[C@H](C(N[C@@H](C(N[C@@H](CCCCN)C(N[C@]([C@@H](C)O)([H])C1=O)=O)=O)CC2=CNC3=C2C=CC=C3)=O)CC4=CC=CC=C4)=O)CSSC[C@H](N1)C(N[C@]([C@@H](C)O)([H])CO)=O)=O)CC5=CC=CC=C5	> 24 h	8.3 ± 1.0 h
Oxytocin	[H]N[C@H](C(N[C@H](C(N[C@]([C@H](CC)C)([H])C(N[C@@H](CCC(N)=O)C(N[C@@H](CC(N)=O)C1=O)=O)=O)=O)CC2=CC=C(O)C=C2)=O)CSSC[C@H](N1)C(N3CCC[C@H]3C(N[C@@H](CC(C)C)C(NCC(N)=O)=O)=O)=O	> 24 h	8 ± 1 min
Carbetocin	NC(CNC([C@H](CC(C)C)NC([C@@H]1CCCN1C([C@@H](N2)CSCCCC(N[C@H](C(N[C@]([C@H](CC)C)([H])C(N[C@@H](CCC(N)=O)C(N[C@@H](CC(N)=O)C2=O)=O)=O)=O)CC(C=C3)=CC=C3OC)=O)=O)=O)=O)=O	> 24 h	13 ± 1 min
Vasopressin	[H]N[C@H](C(N[C@H](C(N[C@H](C(N[C@@H](CCC(N)=O)C(N[C@@H](CC(N)=O)C1=O)=O)=O)CC2=CC=CC=C2)=O)CC3=CC=C(O)C=C3)=O)CSSC[C@H](N1)C(N4CCC[C@H]4C(N[C@@H](CCCNC(N)=N)C(NCC(N)=O)=O)=O)=O	> 24 h	< 3 min
Desmopressin	NC(CNC([C@@H](CCCNC(N)=N)NC([C@@H]1CCCN1C([C@@H](N2)CSSCCC(N[C@H](C(N[C@H](C(N[C@@H](CCC(N)=O)C(N[C@@H](CC(N)=O)C2=O)=O)=O)CC3=CC=CC=C3)=O)CC4=CC=C(O)C=C4)=O)=O)=O)=O)=O	> 24 h	2.8 ± 0.2 h
D-mirror-OT	[H]NCC(N[C@H](CC(C)C)C(N1CCC[C@@H]1C(N[C@@H](C(N[C@H](CC(N)=O)C(N[C@H](CCC(N)=O)C(N[C@@]([C@@H](CC)C)([H])C(N[C@@H](C2=O)CC3=CC=C(O)C=C3)=O)=O)=O)=O)CSSC[C@@H](N2)C(N)=O)=O)=O)=O		> 24 h
(C(alpha)-Me)L8OT	[H]N[C@H](C(N[C@H](C(N[C@]([C@H](CC)C)([H])C(N[C@@H](CCC(N)=O)C(N[C@@H](CC(N)=O)C1=O)=O)=O)=O)CC2=CC=C(O)C=C2)=O)CSSC[C@H](N1)C(N3CCC[C@H]3C(N[C@](CC(C)C)(C)C(NCC(N)=O)=O)=O)=O		4.4 ± 0.3 h	3.80 ± 2.70	105 ± 11
(beta3-homo)L8OT	CC(C)C[C@@H](CC(NCC(N)=O)=O)NC([C@@H]1CCCN1C([C@@H](N2)CSSC[C@H](N[H])C(N[C@H](C(N[C@]([C@H](CC)C)([H])C(N[C@@H](CCC(N)=O)C(N[C@@H](CC(N)=O)C2=O)=O)=O)=O)CC3=CC=C(O)C=C3)=O)=O)=O		3.6 ± 0.1 h
(N(alpha)-Me)G9OT	[H]N[C@H](C(N[C@H](C(N[C@]([C@H](CC)C)([H])C(N[C@@H](CCC(N)=O)C(N[C@@H](CC(N)=O)C1=O)=O)=O)=O)CC2=CC=C(O)C=C2)=O)CSSC[C@H](N1)C(N3CCC[C@H]3C(N[C@@H](CC(C)C)C(N(C)CC(N)=O)=O)=O)=O		2.9 ± 0.1 h
G9(aza)OT	[H]N[C@H](C(N[C@H](C(N[C@]([C@H](CC)C)([H])C(N[C@@H](CCC(N)=O)C(N[C@@H](CC(N)=O)C1=O)=O)=O)=O)CC2=CC=C(O)C=C2)=O)CSSC[C@H](N1)C(N3CCC[C@H]3C(N[C@@H](CC(C)C)C(NNC(N)=O)=O)=O)=O		< 3 min	2.24 ± 0.63	111 ± 6
c(OT)	O=C(N[C@H](C(N[C@]([C@H](CC)C)([H])C(N[C@@H](CCC(N)=O)C(N[C@@H](CC(N)=O)C1=O)=O)=O)=O)CC2=CC=C(O)C=C2)[C@@H](NC(CN3)=O)CSSC[C@H](N1)C(N4CCC[C@H]4C(N[C@@H](CC(C)C)C3=O)=O)=O		7 ± 1 min
c(linker-OT)	O=C(N[C@H](C(N[C@]([C@H](CC)C)([H])C(N[C@@H](CCC(N)=O)C(N[C@@H](CC(N)=O)C1=O)=O)=O)=O)CC2=CC=C(O)C=C2)[C@@H](NC(CN3)=O)CSSC[C@H](N1)C(N4CCC[C@H]4C(N[C@@H](CC(C)C)C(NCC(N[C@H](C(NCC(N[C@H](C(NCC(N[C@H](C3=O)C)=O)=O)C)=O)=O)C)=O)=O)=O)=O		< 3 min
c(OT)2	O=C(N[C@H](C(N[C@]([C@H](CC)C)([H])C(N[C@@H](CCC(N)=O)C(N[C@@H](CC(N)=O)C1=O)=O)=O)=O)CC2=CC=C(O)C=C2)[C@@H](NC(CN3)=O)CSSC[C@H](N1)C(N4CCC[C@H]4C(N[C@@H](CC(C)C)C(NCC(N[C@H](C(N[C@H](C(N[C@]([C@H](CC)C)([H])C(N[C@@H](CCC(N)=O)C(N[C@@H](CC(N)=O)C5=O)=O)=O)=O)CC6=CC=C(O)C=C6)=O)CSSC[C@H](N5)C(N7CCC[C@H]7C(N[C@@H](CC(C)C)C3=O)=O)=O)=O)=O)=O)=O		< 3 min
c(OT-VP)	O=C(N[C@H](C(N[C@]([C@H](CC)C)([H])C(N[C@@H](CCC(N)=O)C(N[C@@H](CC(N)=O)C1=O)=O)=O)=O)CC2=CC=C(O)C=C2)[C@@H](NC(CN3)=O)CSSC[C@H](N1)C(N4CCC[C@H]4C(N[C@@H](CC(C)C)C(NCC(N[C@H](C(N[C@H](C(N[C@H](C(N[C@@H](CCC(N)=O)C(N[C@@H](CC(N)=O)C5=O)=O)=O)CC6=CC=CC=C6)=O)CC7=CC=C(O)C=C7)=O)CSSC[C@H](N5)C(N8CCC[C@H]8C(N[C@@H](CCCNC(N)=N)C3=O)=O)=O)=O)=O)=O)=O		< 3 min
c(VP)2	O=C(N[C@H](C(N[C@H](C(N[C@@H](CCC(N)=O)C(N[C@@H](CC(N)=O)C1=O)=O)=O)CC2=CC=CC=C2)=O)CC3=CC=C(O)C=C3)[C@@H](NC(CN4)=O)CSSC[C@H](N1)C(N5CCC[C@H]5C(N[C@@H](CCCNC(N)=N)C(NCC(N[C@H](C(N[C@H](C(N[C@H](C(N[C@@H](CCC(N)=O)C(N[C@@H](CC(N)=O)C6=O)=O)=O)CC7=CC=CC=C7)=O)CC8=CC=C(O)C=C8)=O)CSSC[C@H](N6)C(N9CCC[C@H]9C(N[C@@H](CCCNC(N)=N)C4=O)=O)=O)=O)=O)=O)=O		< 3 min
KB1(OT[2-5])	O=C(N[C@H](C(N[C@]([C@H](CC)C)([H])C(N[C@@H](CCC(N)=O)C(N[C@@H](CC(N)=O)C(N[C@H](C(N[C@]([C@@H](C)O)([H])C(N[C@H](C(N[C@@H](CO)C(N[C@H](C(N1CCC[C@H]1C(N[C@@H](C(C)C)C2=O)=O)=O)CC3=CNC4=C3C=CC=C4)=O)=O)CSSC[C@H](N5)C(N[C@@H](C(C)C)C(NCC(NCC6=O)=O)=O)=O)=O)=O)CSSC[C@H](N7)C(NCC(N[C@@H](CCC(O)=O)C(N[C@]([C@@H](C)O)([H])C5=O)=O)=O)=O)=O)=O)=O)=O)CC8=CC=C(O)C=C8)[C@@H](NC([C@@]([C@@H](C)O)([H])N6)=O)C…		> 24 h	>10,000
KB1(T4G7OT[2-5])	O=C(N[C@H](C(N[C@]([C@H](CC)C)([H])C(N[C@]([C@@H](C)O)([H])C(N[C@@H](CC(N)=O)C(N[C@H](C(N[C@]([C@@H](C)O)([H])C(N[C@H](C(N[C@@H](CO)C(N[C@H](C(N1CCC[C@H]1C(N[C@@H](C(C)C)C2=O)=O)=O)CC3=CNC4=C3C=CC=C4)=O)=O)CSSC[C@H](N5)C(N[C@@H](C(C)C)C(NCC(NCC6=O)=O)=O)=O)=O)=O)CSSC[C@H](N7)C(NCC(N[C@@H](CCC(O)=O)C(N[C@]([C@@H](C)O)([H])C5=O)=O)=O)=O)=O)=O)=O)=O)CC8=CC=C(O)C=C8)[C@@H](NC([C@@]([C@@H](C)O)([H])N6…		> 24 h	>10,000
KB7(T4G7OT[2-5])	O=C(N[C@H](C(N[C@]([C@H](CC)C)([H])C(N[C@]([C@@H](C)O)([H])C(N[C@@H](CC(N)=O)C(N[C@H](C(N[C@]([C@@H](C)O)([H])C(N[C@H](C(N[C@@H](CO)C(N[C@H](C(N1CCC[C@H]1C(N[C@]([C@H](CC)C)([H])C2=O)=O)=O)CC3=CNC4=C3C=CC=C4)=O)=O)CSSC[C@H](N5)C(N[C@]([C@@H](C)O)([H])C(N[C@@H](CC(C)C)C(NCC6=O)=O)=O)=O)=O)=O)CSSC[C@H](N7)C(NCC(N[C@@H](CCC(O)=O)C(N[C@]([C@@H](C)O)([H])C5=O)=O)=O)=O)=O)=O)=O)=O)CC8=CC=C(O)C=C8)[C@@H…		> 24 h	>10,000
SFTI-1(OT[2-5])	O=C(N[C@H](C(N[C@]([C@H](CC)C)([H])C(N[C@@H](CCC(N)=O)C(N[C@@H](CC(N)=O)C1=O)=O)=O)=O)CC2=CC=C(O)C=C2)[C@@H](NC([C@@]([C@H](CC)C)([H])N3)=O)CSSC[C@H](N1)C(N[C@]([C@@H](C)O)([H])C(N[C@@H](CCCCN)C(N[C@@H](CO)C(N[C@]([C@H](CC)C)([H])C(N4CCC[C@H]4C(N5CCC[C@H]5C3=O)=O)=O)=O)=O)=O)=O		31 ± 3 min	>30,000
SFTI-1(OT[2-9])	O=C([C@@H](NC([C@H](CC(N)=O)NC([C@H](CCC(N)=O)NC([C@@]([C@H](CC)C)([H])NC([C@@H](NC([C@@H](N1)CSSC[C@H](NC(CN2)=O)C(N[C@]([C@@H](C)O)([H])C(N[C@@H](CCCCN)C(N[C@@H](CO)C(N[C@]([C@H](CC)C)([H])C(N3CCC[C@H]3C(N4CCC[C@H]4C(N[C@]([C@H](CC)C)([H])C1=O)=O)=O)=O)=O)=O)=O)=O)=O)CC5=CC=C(O)C=C5)=O)=O)=O)=O)CC)N6CCC[C@H]6C(N[C@@H](CC(C)C)C2=O)=O		3 ± 1 min	>30,000
SFTI-1(VP[2-5])	O=C(N[C@H](C(N[C@H](C(N[C@@H](CCC(N)=O)C(N[C@@H](CC(N)=O)C1=O)=O)=O)CC2=CC=CC=C2)=O)CC3=CC=C(O)C=C3)[C@@H](NC([C@@]([C@H](CC)C)([H])N4)=O)CSSC[C@H](N1)C(N[C@]([C@@H](C)O)([H])C(N[C@@H](CCCCN)C(N[C@@H](CO)C(N[C@]([C@H](CC)C)([H])C(N5CCC[C@H]5C(N6CCC[C@H]6C4=O)=O)=O)=O)=O)=O)=O		12 ± 1 min	>30,000
SFTI-1(VP[2-9])	O=C([C@@H](NC([C@H](CC(N)=O)NC([C@H](CCC(N)=O)NC([C@@H](NC([C@@H](NC([C@@H](NC([C@@]([C@H](CC)C)([H])N1)=O)CSSC[C@H](NC(CN2)=O)C(N[C@]([C@@H](C)O)([H])C(N[C@@H](CCCCN)C(N[C@@H](CO)C(N[C@]([C@H](CC)C)([H])C(N3CCC[C@H]3C(N4CCC[C@H]4C1=O)=O)=O)=O)=O)=O)=O)=O)CC5=CC=C(O)C=C5)=O)CC6=CC=CC=C6)=O)=O)=O)CC)N7CCC[C@H]7C(N[C@@H](CCCNC(N)=N)C2=O)=O		< 3 min	>30,000
SFTI-1(AntaV1aR)	O=C([C@H](NC([C@@H](NC([C@@]([C@H](CC)C)([H])N1)=O)CSSC[C@H](N2)C(N[C@]([C@@H](C)O)([H])C(N[C@@H](CCCCN)C(N[C@@H](CO)C(N[C@]([C@H](CC)C)([H])C(N3CCC[C@H]3C(N4CCC[C@H]4C1=O)=O)=O)=O)=O)=O)=O)=O)CC5=CC=C(OC)C=C5)N[C@H](C(N[C@@H](CCC(N)=O)C(N[C@@H](CC(N)=O)C(N[C@@H](CCCNC(N)=N)C(N6CCC[C@H]6C(N[C@@H](CCCNC(N)=N)C2=O)=O)=O)=O)=O)=O)CC7=CC=CC=C7		3 ± 1 min	>30,000
